# Supplementary material for: Precipitation Behavior during Aging Operations in an Ultrafine-Grained Al–Cu–Mg Alloy Produced by High-Strain-Rate Processing
Source: Materials (Basel). 2022 Dec 6;15(23):8687. doi: 10.3390/ma15238687 (PMC9737830; doi:10.3390/ma15238687)
Supplement: Supplementary file 1 [file materials-15-08687-s001.zip]

Archive with 1 entries (1 files):
- materials-1974771-supplementary.pdf
